# Supplementary material for: Adaptation of Aglycosylated Monoclonal Antibodies for Improved Production in Komagataella phaffii
Source: Biotechnol Bioeng. 2024 Nov 14;122(2):361–72. doi: 10.1002/bit.28878 (PMC11718428; doi:10.1002/bit.28878)
Supplement: Supplementary file 2 — Supporting information. [file BIT-122-361-s002.zip]

Archive with 18 entries (17 files):
- Supplemental Information/Fig S1.png
- Supplemental Information/Fig S2.png
- Supplemental Information/Fig S3.png
- Supplemental Information/Fig S4.png
- Supplemental Information/Fig S5.png
- Supplemental Information/Fig S6.png
- Supplemental Information/Fig S7.png
- Supplemental Information/Fig S8.png
- Supplemental Information/Fig S9.png
- Supplemental Information/Plasmid Sequence/
- Supplemental Information/Plasmid Sequence/Trastuzumab heavy chain (agly, N-term E, KK-AR) vector.dna
- Supplemental Information/Plasmid Sequence/Trastuzumab heavy chain (agly, N-term E, KK-AR) vector.gb
- Supplemental Information/Plasmid Sequence/Trastuzumab heavy chain vector.dna
- Supplemental Information/Plasmid Sequence/Trastuzumab heavy chain vector.gb
- Supplemental Information/Plasmid Sequence/Trastuzumab light chain (N-terminal E) vector.dna
- Supplemental Information/Plasmid Sequence/Trastuzumab light chain (N-terminal E) vector.gb
- Supplemental Information/Plasmid Sequence/Trastuzumab light chain vector.dna
- Supplemental Information/Plasmid Sequence/Trastuzumab light chain vector.gb
