# Supplementary material for: Adaptation of Aglycosylated Monoclonal Antibodies for Improved Production in Komagataella phaffii
Source: Biotechnol Bioeng. 2024 Nov 14;122(2):361–72. doi: 10.1002/bit.28878 (PMC11718428; doi:10.1002/bit.28878)
Supplement: Supplementary file 2 — Supporting information. [file BIT-122-361-s002.zip › Supplemental Information/Plasmid Sequence/Trastuzumab heavy chain (agly, N-term E, KK-AR) vector.gb]

LOCUS       Trastuzumab_heav        5410 bp DNA     circular SYN 25-JUN-2024
DEFINITION  synthetic circular DNA.
ACCESSION   .
VERSION     .
KEYWORDS    .
SOURCE      synthetic DNA construct
  ORGANISM  synthetic DNA construct
REFERENCE   1  (bases 1 to 5410)
  AUTHORS   Trial User
  TITLE     Direct Submission
  JOURNAL   Exported Jun 25, 2024 from SnapGene 7.2.1
            https://www.snapgene.com
FEATURES             Location/Qualifiers
     source          1..5410
                     /mol_type="other DNA"
                     /organism="synthetic DNA construct"
     misc_feature    1..40
                     /label=L1
     promoter        41..979
                     /gene="Pichia pastoris AOX1"
                     /label=pAOX1
                     /note="inducible promoter, regulated by methanol"
     CDS             980..1243
                     /codon_start=1
                     /label=pre OST1 / pro alpha factor
                     /translation="MRQVWFSWIVGLFLCFFNVSSAAPVNTTTEDETAQIPAEAVIGYS
                     DLEGDFDVAVLPFSNSTNNGLLFINTTIASIAAKEEGVSLEKR"
     variation       1244..1246
                     /label=N-terminal E
     CDS             1247..1606
                     /codon_start=1
                     /label=AHER2_varH
                     /translation="EVQLVESGGGLVQPGGSLRLSCAASGFNIKDTYIHWVRQAPGKGL
                     EWVARIYPTNGYTRYADSVKGRFTISADTSKNTAYLQMNSLRAEDTAVYYCSRWGGDGF
                     YAMDYWGQGTLVTVSS"
     CDS             1607..2596
                     /codon_start=1
                     /label=IgG1_HC
                     /translation="ASTKGPSVFPLAPSSKSTSGGTAALGCLVKDYFPEPVTVSWNSGA
                     LTSGVHTFPAVLQSSGLYSLSSVVTVPSSSLGTQTYICNVNHKPSNTKVDARVEPKSCD
                     KTHTCPPCPAPELLGGPSVFLFPPKPKDTLMISRTPEVTCVVVDVSHEDPEVKFNWYVD
                     GVEVHNAKTKPREEQYASTYRVVSVLTVLHQDWLNGKEYKCKVSNKALPAPIEKTISKA
                     KGQPREPQVYTLPPSREEMTKNQVSLTCLVKGFYPSDIAVEWESNGQPENNYKTTPPVL
                     DSDGSFFLYSKLTVDKSRWQQGNVFSCSVMHEALHNHYTQKSLSLSPGK"
     variation       1892..1897
                     /label=KK->AR
     variation       2144..2146
                     /label=Aglycosylation
     misc_feature    2597..2636
                     /label=L3
     terminator      2637..2933
                     /label=AOX1_TT
     misc_feature    2934..2973
                     /label=L4
     promoter        2974..3393
                     /label=pTEF1
                     /note="TEF1 promoter"
     misc_feature    3394..3433
                     /label=L5
     promoter        3434..3502
                     /label=pEM7
     CDS             3503..4318
                     /codon_start=1
                     /gene="aph(3')-Ia"
                     /product="aminoglycoside phosphotransferase"
                     /label=KanR
                     /note="confers resistance to kanamycin in bacteria or G418 
                     (Geneticin(R)) in eukaryotes"
                     /translation="MSHIQRETSCSRPRLNSNMDADLYGYKWARDNVGQSGATIYRLYG
                     KPDAPELFLKHGKGSVANDVTDEMVRLNWLTEFMPLPTIKHFIRTPDDAWLLTTAIPGK
                     TAFQVLEEYPDSGENIVDALAVFLRRLHSIPVCNCPFNSDRVFRLAQAQSRMNNGLVDA
                     SDFDDERNGWPVEQVWKEMHKLLPFSPDSVVTHGDFSLDNLIFDEGKLIGCIDVGRVGI
                     ADRYQDLAILWNCLGEFSPSLQKRLFQKYGIDNPDMNKLQFHLMLDEFF"
     misc_feature    4319..4358
                     /label=L6
     terminator      4379..4626
                     /gene="S. cerevisiae CYC1"
                     /label=CYC1 terminator
                     /note="transcription terminator for CYC1"
     rep_origin      complement(4701..5289)
                     /direction=LEFT
                     /label=ori
                     /note="high-copy-number ColE1/pMB1/pBR322/pUC origin of 
                     replication"
     misc_feature    5371..5410
                     /label=L8
ORIGIN
        1 catactatca cgtcggcgac caccagtgag ttactagagc gatctaacat ccaaagacga
       61 aaggttgaat gaaacctttt tgccatccga catccacagg tccattctca cacataagtg
      121 ccaaacgcaa caggagggga tacactagca gcagaccgtt gcaaacgcag gacctccact
      181 cctcttctcc tcaacaccca cttttgccat cgaaaaacca gcccagttat tgggcttgat
      241 tggagctcgc tcattccaat tccttctatt aggctactaa caccatgact ttattagcct
      301 gtctatcctg gcccccctgg cgaggttcat gtttgtttat ttccgaatgc aacaagctcc
      361 gcattacacc cgaacatcac tccagatgag ggctttctga gtgtggggtc aaatagtttc
      421 atgttcccca aatggcccaa aactgacagt tcaaacgctg tcttggaacc taatatgaca
      481 aaagcgtgat ctcatccaag atgaactaag tttggttcgt tgaaatgcta acggccagtt
      541 ggtcaaaaag aaacttccaa aagtcggcat accgtttgtc ttgtttggta ttgattgacg
      601 aatgctcaaa aataatctca ttaatgctta gcgcagtctc tctatcgctt ctgaaccccg
      661 gtgcacctgt gccgaaacgc aaatggggaa acacccgctt tttggatgat tatgcattgt
      721 ctccacattg tatgcttcca agattctggt gggaatactg ctgatagcct aacgttcatg
      781 atcaaaattt aactgttcta acccctactt gacagcaata tataaacaga aggaagctgc
      841 cctgtcttaa accttttttt ttatcatcat tattagctta ctttcataat tgcgactggt
      901 tccaattgac aagcttttga ttttaacgac ttttaacgac aacttgagaa gatcaaaaaa
      961 caactaatta ttcgaaacga tgagacaggt ttggttctcc tggatcgtcg gtttgttcct
     1021 gtgcttcttc aacgtttctt ccgctgctcc agtcaacact acaacagaag atgaaacggc
     1081 acaaattccg gctgaagctg tcatcggtta ctcagattta gaaggggatt tcgatgttgc
     1141 tgttttgcca ttttccaaca gcacaaataa cgggttattg tttataaata ctactattgc
     1201 cagcattgct gctaaagaag aaggggtatc tctcgagaaa agagaagagg ttcaattggt
     1261 tgaatccggt ggtggtttgg ttcaaccagg tggttctttg agattgtcct gtgctgcttc
     1321 cggtttcaac atcaaggaca cttacatcca ctgggttaga caggctccag gtaaaggttt
     1381 ggaatgggtt gctagaatct accccactaa cggttacact agatacgccg actctgtcaa
     1441 gggaagattc actatttctg ccgacacctc caagaacact gcctacttgc aaatgaactc
     1501 cttgagagct gaggacaccg ccgtttacta ctgttctaga tggggtggtg atggtttcta
     1561 cgctatggat tactggggtc agggtacttt ggttaccgtt tcttctgctt ccactaaggg
     1621 tccatctgtt tttccattgg ctccctcatc taagtccact tccggtggta ctgctgcttt
     1681 gggttgtttg gttaaggact acttcccaga gccagttact gtttcctgga actctggtgc
     1741 tttgacttct ggtgttcaca ctttcccagc tgtcttgcaa tcttctggtc tgtactcttt
     1801 gtcctccgtc gttactgttc cttcttcctc cttgggtact caaacctaca tctgcaacgt
     1861 caaccacaag ccatccaaca ccaaggttga cgctagagtt gagccaaagt cctgtgacaa
     1921 gactcacact tgtccaccat gtccagctcc agaattactt ggtggtcctt ccgttttctt
     1981 gttcccacca aagccaaagg acaccctgat gatttctaga accccagagg ttacctgtgt
     2041 cgttgttgac gtttctcacg aggaccctga ggttaagttc aactggtacg ttgacggtgt
     2101 tgaggttcac aacgctaaga ctaagcctag agaagaacag tacgcttcca cctacagagt
     2161 tgtctccgtt ttgactgtgt tgcaccagga ttggctgaac ggtaaagaat acaagtgcaa
     2221 ggtgtccaac aaggctttgc cagctccaat cgaaaagact atctccaagg ctaagggtca
     2281 gccaagagag ccacaagttt acactttgcc accatccaga gaggagatga ccaagaacca
     2341 ggtttccttg acctgtttgg tcaagggttt ctacccatcc gacattgctg ttgaatggga
     2401 gtctaacggt cagcctgaga acaactacaa gactacccca ccagttttgg actctgacgg
     2461 ttcattcttc ctgtactcca agttgaccgt cgacaagtcc agatggcaac agggtaacgt
     2521 tttctcctgt tccgttatgc atgaggcctt gcacaaccac tacactcaaa agtccttgtc
     2581 tctgtcccct ggtaagtaaa gacgttgaga ggagcagtcg tcagaccaca tagctttcaa
     2641 gaggatgtca gaatgccatt tgcctgagag atgcaggctt catttttgat acttttttat
     2701 ttgtaaccta tatagtatag gatttttttt gtcattttgt ttcttctcgt acgagcttgc
     2761 tcctgatcag cctatctcgc agctgatgaa tatcttgtgg taggggtttg ggaaaatcat
     2821 tcgagtttga tgtttttctt ggtatttccc actcctcttc agagtacaga agattaagtg
     2881 agacgttcgt ttgtgcaagc ttcaacgatg ccaaaagggt ataataagcg tcagactctg
     2941 tactgagttc tataaacgag ccattgcata cgacccacac accatagctt caaaatgttt
     3001 ctactccttt tttactcttc cagattttct cggactccgc gcatcgccgt accacttcaa
     3061 aacacccaag cacagcatac taaattttcc ctctttcttc ctctagggtg tcgttaatta
     3121 cccgtactaa aggtttggaa aagaaaaaag agaccgcctc gtttcttttt cttcgtcgaa
     3181 aaaggcaata aaaattttta tcacgtttct ttttcttgaa attttttttt ttagtttttt
     3241 tctctttcag tgacctccat tgatatttaa gttaataaac ggtcttcaat ttctcaagtt
     3301 tcagtttcat ttttcttgtt ctattacaac tttttttact tcttgttcat tagaaagaaa
     3361 gcataacaat ctaatctaag ttttaattac aaagaaagcg acccgaggtt ctaaccgccg
     3421 actttggcgg aaagtgttga caattaatca tcggcatagt atatcggcat agtataatac
     3481 gactcactat aggagggcca ccatgagcca tattcaacgg gaaacgtctt gctcgaggcc
     3541 gcgattaaat tccaacatgg atgctgattt atatgggtat aaatgggctc gcgataatgt
     3601 cgggcaatca ggtgcgacaa tctatcgatt gtatgggaag cccgatgcgc cagagttgtt
     3661 tctgaaacat ggcaaaggta gcgttgccaa tgatgttaca gatgagatgg tcagactaaa
     3721 ctggctgacg gaatttatgc ctcttccgac catcaagcat tttatccgta ctcctgatga
     3781 tgcatggtta ctcaccactg cgatccccgg gaaaacagca ttccaggtat tagaagaata
     3841 tcctgattca ggtgaaaata ttgttgatgc gctggcagtg ttcctgcgcc ggttgcattc
     3901 gattcctgtt tgtaattgtc cttttaacag cgatcgcgta tttcgtctcg ctcaggcgca
     3961 atcacgaatg aataacggtt tggttgatgc gagtgatttt gatgacgagc gtaatggctg
     4021 gcctgttgaa caagtctgga aagaaatgca taagcttttg ccattctcac cggattcagt
     4081 cgtcactcat ggtgatttct cacttgataa ccttattttt gacgagggga aattaatagg
     4141 ttgtattgat gttggacgag tcggaatcgc agaccgatac caggatcttg ccatcctatg
     4201 gaactgcctc ggtgagtttt ctccttcatt acagaaacgg ctttttcaaa aatatggtat
     4261 tgataatcct gatatgaata aattgcagtt tcatttgatg ctcgatgagt ttttctaagg
     4321 tttcactcag gaagcagaca ctgattgaca cggtttagcc ccttttcctt tgtcgatatc
     4381 atgtaattag ttatgtcacg cttacattca cgccctcccc ccacatccgc tctaaccgaa
     4441 aaggaaggag ttagacaacc tgaagtctag gtccctattt atttttttat agttatgtta
     4501 gtattaagaa cgttatttat atttcaaatt tttctttttt ttctgtacag acgcgtgtac
     4561 gcatgtaaca ttatactgaa aaccttgctt gagaaggttt tgggacgctc gaaggcttta
     4621 atttgcaagc tggagaccaa catgtgagca aaaggccagc aaaaggccag gaaccgtaaa
     4681 aaggccgcgt tgctggcgtt tttccatagg ctccgccccc ctgacgagca tcacaaaaat
     4741 cgacgctcaa gtcagaggtg gcgaaacccg acaggactat aaagatacca ggcgtttccc
     4801 cctggaagct ccctcgtgcg ctctcctgtt ccgaccctgc cgcttaccgg atacctgtcc
     4861 gcctttctcc cttcgggaag cgtggcgctt tctcaatgct cacgctgtag gtatctcagt
     4921 tcggtgtagg tcgttcgctc caagctgggc tgtgtgcacg aaccccccgt tcagcccgac
     4981 cgctgcgcct tatccggtaa ctatcgtctt gagtccaacc cggtaagaca cgacttatcg
     5041 ccactggcag cagccactgg taacaggatt agcagagcga ggtatgtagg cggtgctaca
     5101 gagttcttga agtggtggcc taactacggc tacactagaa ggacagtatt tggtatctgc
     5161 gctctgctga agccagttac cttcggaaaa agagttggta gctcttgatc cggcaaacaa
     5221 accaccgctg gtagcggtgg tttttttgtt tgcaagcagc agattacgcg cagaaaaaaa
     5281 ggatctcaag aagatccttt gatcttttct acggggtctg acgctcagtg gaacgaaaac
     5341 tcacgttaag ggattttggt catgagatca gacccgatga actacagaac actgcaagaa
     5401 tctctacctg
//
