# Supplementary material for: Adaptation of Aglycosylated Monoclonal Antibodies for Improved Production in Komagataella phaffii
Source: Biotechnol Bioeng. 2024 Nov 14;122(2):361–72. doi: 10.1002/bit.28878 (PMC11718428; doi:10.1002/bit.28878)
Supplement: Supplementary file 2 — Supporting information. [file BIT-122-361-s002.zip › Supplemental Information/Plasmid Sequence/Trastuzumab light chain (N-terminal E) vector.gb]

LOCUS       Trastuzumab_ligh        4371 bp DNA     circular SYN 25-JUN-2024
DEFINITION  synthetic circular DNA
ACCESSION   .
VERSION     .
KEYWORDS    .
SOURCE      synthetic DNA construct
  ORGANISM  synthetic DNA construct
REFERENCE   1  (bases 1 to 4371)
  AUTHORS   Trial User
  TITLE     Direct Submission
  JOURNAL   Exported Jun 25, 2024 from SnapGene 7.2.1
            https://www.snapgene.com
FEATURES             Location/Qualifiers
     source          1..4371
                     /mol_type="other DNA"
                     /organism="synthetic DNA construct"
     misc_feature    1..40
                     /label=L1
     promoter        41..1040
                     /label=pDAS2
     CDS             join(1041..1107,1108..1304)
                     /codon_start=1
                     /label=pre OST1 / pro alpha factor
                     /translation="MRQVWFSWIVGLFLCFFNVSSAAPVNTTTEDETAQIPAEAVIGYS
                     DLEGDFDVAVLPFSNSTNNGLLFINTTIASIAAKEEGVSLEKR"
     variation       1305..1307
                     /label=N-terminal E
     CDS             1308..1628
                     /codon_start=1
                     /label=AHER2_varL
                     /translation="DIQMTQSPSSLSASVGDRVTITCRASQDVNTAVAWYQQKPGKAPK
                     LLIYSASFLYSGVPSRFSGSRSGTDFTLTISSLQPEDFATYYCQQHYTTPPTFGQGTKV
                     EIK"
     CDS             1629..1949
                     /codon_start=1
                     /label=IgG1_LC
                     /translation="RTVAAPSVFIFPPSDEQLKSGTASVVCLLNNFYPREAKVQWKVDN
                     ALQSGNSQESVTEQDSKDSTYSLSSTLTLSKADYEKHKVYACEVTHQGLSSPVTKSFNR
                     GEC"
     misc_feature    1950..1989
                     /label=L3
     terminator      1990..2236
                     /gene="Pichia pastoris AOX1"
                     /label=AOX1 terminator
                     /note="transcription terminator for AOX1"
     misc_feature    2287..2326
                     /label=L4
     promoter        2347..2733
                     /gene="S. cerevisiae TEF1"
                     /label=TEF1 promoter
                     /note="promoter for EF-1-alpha"
     misc_feature    2747..2786
                     /label=L5
     promoter        2794..2841
                     /label=EM7 promoter
                     /note="synthetic bacterial promoter "
     CDS             2860..3234
                     /codon_start=1
                     /gene="Sh ble from Streptoalloteichus hindustanus"
                     /product="antibiotic-binding protein"
                     /label=BleoR
                     /note="confers resistance to bleomycin, phleomycin, and 
                     Zeocin(TM)"
                     /translation="MAKLTSAVPVLTARDVAGAVEFWTDRLGFSRDFVEDDFAGVVRDD
                     VTLFISAVQDQVVPDNTLAWVWVRGLDELYAEWSEVVSTNFRDASGPAMTEIGEQPWGR
                     EFALRDPAGNCVHFVAEEQD"
     misc_feature    3280..3319
                     /label=L6
     terminator      3340..3587
                     /gene="S. cerevisiae CYC1"
                     /label=CYC1 terminator
                     /note="transcription terminator for CYC1"
     rep_origin      complement(3662..4250)
                     /direction=LEFT
                     /label=ori
                     /note="high-copy-number ColE1/pMB1/pBR322/pUC origin of 
                     replication"
     misc_feature    4332..4371
                     /label=L8
ORIGIN
        1 catactatca cgtcggcgac caccagtgag ttactagagc attactgttt tgggcaatcc
       61 tgttgataag acgcattcta gagttgtttc atgaaagggt tacgggtgtt gattggtttg
      121 agatatgcca gaggacagat caatctgtgg tttgctaaac tggaagtctg gtaaggactc
      181 tagcaagtcc gttactcaaa aagtcatacc aagtaagatt acgtaacacc tgggcatgac
      241 tttctaagtt agcaagtcac caagagggtc ctatttaacg tttggcggta tctgaaacac
      301 aagacttgcc tatcccatag tacatcatat tacctgtcaa gctatgctac cccacagaaa
      361 taccccaaaa gttgaagtga aaaaatgaaa attactggta acttcacccc ataacaaact
      421 taataatttc tgtagccaat gaaagtaaac cccattcaat gttccgagat ttagtatact
      481 tgcccctata agaaacgaag gatttcagct tccttacccc atgaacagaa atcttccatt
      541 taccccccac tggagagatc cgcccaaacg aacagataat agaaaaaaga aattcggaca
      601 aatagaacac tttctcagcc aattaaagtc attccatgca ctccctttag ctgccgttcc
      661 atccctttgt tgagcaacac catcgttagc cagtacgaaa gaggaaactt aaccgatacc
      721 ttggagaaat ctaaggcgcg aatgagttta gcctagatat ccttagtgaa gggttgttcc
      781 gatacttctc cacattcagt catagatggg cagctttgtt atcatgaaga gacggaaacg
      841 ggcattaagg gttaaccgcc aaattatata aagacaacat gtccccagtt taaagttttt
      901 ctttcctatt cttgtatcct gagtgaccgt tgtgtttaat ataacaagtt cgttttaact
      961 taagaccaaa accagttaca acaaattata acccctctaa acactaaagt tcactcttat
     1021 caaactatca aacatcaaaa atgagacagg tttggttctc ctggatcgtc ggtttgttcc
     1081 tgtgcttctt caacgtttct tccgctgctc cagtcaacac tacaacagaa gatgaaacgg
     1141 cacaaattcc ggctgaagct gtcatcggtt actcagattt agaaggggat ttcgatgttg
     1201 ctgttttgcc attttccaac agcacaaata acgggttatt gtttataaat actactattg
     1261 ccagcattgc tgctaaagaa gaaggggtat ctctcgagaa aagagaagac atccaaatga
     1321 ctcaatctcc ctcttccttg tccgcttctg ttggtgacag agttaccatc acttgtagag
     1381 cttcccagga cgttaacact gctgttgctt ggtatcagca gaagccaggt aaggctccaa
     1441 agttgttgat ctactccgcc tccttcttgt actctggtgt tccatctaga ttctccggtt
     1501 ccagatccgg tactgacttt accttgacca tctcctcatt gcagccagag gatttcgcta
     1561 cctactactg tcaacagcac tacactactc caccaacttt cggtcagggt actaaggttg
     1621 agattaagag aactgttgct gctccatccg tgttcatttt cccaccatct gacgagcaac
     1681 tgaagtctgg tactgcttcc gttgtctgct tgctgaacaa cttctaccca agagaagcca
     1741 aggttcagtg gaaggttgat aacgccttgc aatccggtaa ctcccaagaa tccgttactg
     1801 agcaagactc caaggactcc acttactcat tgtcctccac cttgactttg tccaaggccg
     1861 attacgaaaa gcacaaggtt tacgcctgtg aggttactca ccaaggtttg tcctctccag
     1921 ttaccaagtc cttcaacaga ggtgagtgtt aaagacgttg agaggagcag tcgtcagacc
     1981 acatagcttt caagaggatg tcagaatgcc atttgcctga gagatgcagg cttcattttt
     2041 gatacttttt tatttgtaac ctatatagta taggattttt tttgtcattt tgtttcttct
     2101 cgtacgagct tgctcctgat cagcctatct cgcagctgat gaatatcttg tggtaggggt
     2161 ttgggaaaat cattcgagtt tgatgttttt cttggtattt cccactcctc ttcagagtac
     2221 agaagattaa gtgagacgtt cgtttgtgca agcttcaacg atgccaaaag ggtataataa
     2281 gcgtcagact ctgtactgag ttctataaac gagccattgc atacgaccca cacaccatag
     2341 cttcaaaatg tttctactcc ttttttactc ttccagattt tctcggactc cgcgcatcgc
     2401 cgtaccactt caaaacaccc aagcacagca tactaaattt tccctctttc ttcctctagg
     2461 gtgtcgttaa ttacccgtac taaaggtttg gaaaagaaaa aagagaccgc ctcgtttctt
     2521 tttcttcgtc gaaaaaggca ataaaaattt ttatcacgtt tctttttctt gaaatttttt
     2581 tttttagttt ttttctcttt cagtgacctc cattgatatt taagttaata aacggtcttc
     2641 aatttctcaa gtttcagttt catttttctt gttctattac aacttttttt acttcttgtt
     2701 cattagaaag aaagcatagc aatctaatct aagttttaat tacaaagaaa gcgacccgag
     2761 gttctaaccg ccgactttgg cggaaagggc ggtgttgaca attaatcatc ggcatagtat
     2821 atcggcatag tataatacga caaggtgagg aactaaacca tggccaagtt gaccagtgcc
     2881 gttccggtgc tcaccgcgcg cgacgtcgcc ggagcggtcg agttctggac cgaccggctc
     2941 gggttctccc gggacttcgt ggaggacgac ttcgccggtg tggtccggga cgacgtgacc
     3001 ctgttcatca gcgcggtcca ggaccaggtg gtgccggaca acaccctggc ctgggtgtgg
     3061 gtgcgcggcc tggacgagct gtacgccgag tggtcggagg tcgtgtccac gaacttccgg
     3121 gacgcctccg ggccggccat gaccgagatc ggcgagcagc cgtgggggcg ggagttcgcc
     3181 ctgcgcgacc cggccggcaa ctgcgtgcac ttcgtggccg aggagcagga ctgacacgtc
     3241 cgacggcggc ccacgggtcc caggcctcgg agatccgtcg gtttcactca ggaagcagac
     3301 actgattgac acggtttagc cccttttcct ttgtcgatat catgtaatta gttatgtcac
     3361 gcttacattc acgccctccc cccacatccg ctctaaccga aaaggaagga gttagacaac
     3421 ctgaagtcta ggtccctatt tattttttta tagttatgtt agtattaaga acgttattta
     3481 tatttcaaat ttttcttttt tttctgtaca gacgcgtgta cgcatgtaac attatactga
     3541 aaaccttgct tgagaaggtt ttgggacgct cgaaggcttt aatttgcaag ctggagacca
     3601 acatgtgagc aaaaggccag caaaaggcca ggaaccgtaa aaaggccgcg ttgctggcgt
     3661 ttttccatag gctccgcccc cctgacgagc atcacaaaaa tcgacgctca agtcagaggt
     3721 ggcgaaaccc gacaggacta taaagatacc aggcgtttcc ccctggaagc tccctcgtgc
     3781 gctctcctgt tccgaccctg ccgcttaccg gatacctgtc cgcctttctc ccttcgggaa
     3841 gcgtggcgct ttctcaatgc tcacgctgta ggtatctcag ttcggtgtag gtcgttcgct
     3901 ccaagctggg ctgtgtgcac gaaccccccg ttcagcccga ccgctgcgcc ttatccggta
     3961 actatcgtct tgagtccaac ccggtaagac acgacttatc gccactggca gcagccactg
     4021 gtaacaggat tagcagagcg aggtatgtag gcggtgctac agagttcttg aagtggtggc
     4081 ctaactacgg ctacactaga aggacagtat ttggtatctg cgctctgctg aagccagtta
     4141 ccttcggaaa aagagttggt agctcttgat ccggcaaaca aaccaccgct ggtagcggtg
     4201 gtttttttgt ttgcaagcag cagattacgc gcagaaaaaa aggatctcaa gaagatcctt
     4261 tgatcttttc tacggggtct gacgctcagt ggaacgaaaa ctcacgttaa gggattttgg
     4321 tcatgagatc agacccgatg aactacagaa cactgcaaga atctctacct g
//
